# Supplementary material for: Analysis of professional soccer players in competitive match play based on submaximum intensity periods
Source: PeerJ. 2022 Apr 26;10:e13309. doi: 10.7717/peerj.13309 (PMC9053299; doi:10.7717/peerj.13309)
Supplement: Supplemental Information 1 [file peerj-10-13309-s001.csv]

CODE	POSITION	POSITION BY NUM.	GAME	PERIOD	# HSR	Duration HSR	# Sprint	Duration Sprint	# AccDen	Duration AccDens	# MetPow	Duration MetPow	# MMIN	Duration MMIN	# HMLD	Duration HMLD
1222	Forward	4	1	1	1	1.57	1	1.95	2	2.87	2	2.84	2	2.83	1	1.53
1211	Centre defender	1	1	1	0	0	0	0	5	6.53	3	3.2	4	5.22	0	0
1235	Forward	4	1	1	1	1.27	0	0	1	1.01	2	3.24	6	7.39	1	1.29
1219	Forward	4	1	1	0	0	0	0	2	2.49	3	3.4	2	2.73	0	0
1223	Wide defender	2	1	1	0	0	0	0	1	0	0	0	0	0	0	0
1200	Centre defender	1	1	1	0	0	0	0	1	1.28	2	2.31	3	3.76	0	0
1230	Midfielder	3	1	1	0	0	0	0	1	1.16	4	4.88	5	6.01	0	0
1233	Wide defender	2	1	1	0	0	0	0	2	2.25	0	0	1	1.05	0	0
1199	Centre defender	1	1	1	0	0	0	0	2	2.28	4	4.65	3	4.29	0	0
1222	Forward	4	1	2	0	0	0	0	1	1.31	0	0	1	1.05	0	0
1211	Centre defender	1	1	2	0	0	0	0	4	5.42	2	2.39	2	2.07	0	0
1219	Forward	4	1	2	0	0	0	0	2	2.47	1	1.43	1	1.56	0	0
1223	Wide defender	2	1	2	1	1.69	0	0	1	0	0	0	0	0	0	0
1200	Centre defender	1	1	2	0	0	0	0	1	0	0	0	0	0	0	0
1199	Centre defender	1	1	2		0	0	0	1	0	1	1.04	1	1.12	0	0
1222	Forward	4	2	1	0	0	0	0	2	2.37	1	1.24	3	3.28	0	0
1211	Centre defender	1	2	1	1	1.41	0	0	1	1.09	1	1.12	0	0	1	1.41
1233	Wide defender	2	2	1	0	0	0	0	2	2.99	0	0	0	0	0	0
1235	Forward	4	2	1	1	1.19	0	0	1	1.16	1	1.09	1	1.14	1	1.12
1214	Attacking midfielder	5	2	1	0	0	0	0	4	5.22	1	1.44	1	1.47	0	0
1200	Centre defender	1	2	1	0	0	0	0	2	2.12	0	0	0	0	0	0
1230	Midfielder	3	2	1	0	0	0	0	1	0	0	0	0	0	0	0
1199	Centre defender	1	2	1	0	0	0	0	1	0	2	2.11	2	2.71	0	0
1222	Forward	4	2	2	0	0	0	0	1	0	0	0	0	0	0	0
1233	Wide defender	2	2	2	0	0	0	0	1	1.73	0	0	0	0	0	0
1235	Forward	4	2	2	0	0	0	0	1	1.32	0	0	0	0	0	0
1214	Attacking midfielder	5	2	2	0	0	0	0	1	0	0	0	0	0	0	0
1200	Centre defender	1	2	2	1	1.09	0	0	1	0	0	0	0	0	1	1.13
1230	Midfielder	3	2	2	0	0	0	0	2	2.47	0	0	0	0	0	0
1199	Centre defender	1	2	2	1	1.98	1	1.99	1	0	3	3.34	3	3.38	1	1.36
1222	Forward	4	3	1	0	0	0	0	1	1.1	3	4.45	4	6.02	0	0
1233	Wide defender	2	3	1	1	1.81	1	1.94	3	4.47	1	1.63	1	1.67	1	1.78
1235	Forward	4	3	1	2	2.47	1	1.07	3	3.53	5	5.78	4	4.82	1	1.38
1223	Wide defender	2	3	1	1	1.71	0	0	2	3.24	2	2.68	2	2.68	2	2.43
1200	Centre defender	1	3	1	0	0	0	0	4	5.16	2	2.37	2	2.91	1	1.15
1230	Midfielder	3	3	1	1	1.35	0	0	1	1.2	3	3.96	3	3.86	1	1.36
1199	Centre defender	1	3	1	0	0	0	0	4	5.1	0	0	2	2.12	0	0
1222	Forward	4	3	2	0	0	0	0	2	2.49	2	2.28	3	3.44	0	0
1233	Wide defender	2	3	2	0	0	1	1.9	2	2.45	0	0	0	0	1	1.37
1223	Wide defender	2	3	2	0	0	0	0	2	2.61	0	0	1	1.25	1	1.67
1230	Midfielder	3	3	2	0	0	0	0	3	3.9	3	3.31	2	2.14	0	0
1199	Centre defender	1	3	2	0	0	0	0	4	4.92	1	1.08	1	1.06	1	1.07
1222	Forward	4	4	1	1	1.84	0	0	2	2.63	2	2.28	3	3.77	1	1.76
1238	Centre defender	1	4	1	0	0	0	0	2	2.61	1	1.01	0	0	0	0
1233	Wide defender	2	4	1	0	0	0	0	1	0	0	0	0	0	0	0
1235	Forward	4	4	1	0	0	0	0	1	1.05	2	2.35	2	3.57	0	0
1219	Forward	4	4	1	0	0	0	0	2	3.36	1	1.39	2	2.47	0	0
1214	Attacking midfielder	5	4	1	0	0	0	0	7	11	2	2.12	2	3.09	0	0
1223	Wide defender	2	4	1	0	0	0	0	3	4.11	1	1.39	1	1.43	0	0
1200	Centre defender	1	4	1	0	0	0	0	1	0	1	1.23	1	1.62	0	0
1230	Midfielder	3	4	1	0	0	0	0	1	1.92	4	4.78	4	4.72	0	0
1222	Forward	4	4	2	0	0	0	0	1	0	0	0	2	2.93	0	0
1238	Centre defender	1	4	2	0	0	0	0	1	0	0	0	1	1.17	0	0
1233	Wide defender	2	4	2	0	0	1	1.92	3	3.75	1	1.27	2	2.72	1	1.06
1214	Attacking midfielder	5	4	2	0	0	0	0	3	4.47	0	0	1	1.03	0	0
1200	Centre defender	1	4	2	0	0	0	0	1	0	0	0	0	0	0	0
1230	Midfielder	3	4	2	0	0	0	0	1	0	0	0	1	1.03	0	0
1222	Forward	4	5	1	1	1.82	1	1.93	1	1.06	1	1.22	3	3.4	1	1.78
1238	Centre defender	1	5	1	0	0	0	0	1	0	1	1.08	1	1.09	0	0
1214	Attacking midfielder	5	5	1	0	0	0	0	4	4.95	1	1.15	2	2.3	0	0
1223	Wide defender	2	5	1	0	0	0	0	4	4.84	0	0	0	0	0	0
1200	Centre defender	1	5	1	0	0	0	0	1	1.08	0	0	0	0	0	0
1207	Wide defender	2	5	1	1	1.86	1	1.94	2	2.74	1	1.16	1	1.04	0	0
1230	Midfielder	3	5	1	0	0	0	0	2	2.6	2	2.2	1	1.19	0	0
1211	Centre defender	1	5	1	0	0	0	0	2	3.3	0	0	0	0	0	0
1235	Forward	4	5	1	0	0	0	0	3	3.7	0	0	0	0	0	0
1238	Centre defender	1	5	2	0	0	0	0	1	1.49	0	0	0	0	0	0
1214	Attacking midfielder	5	5	2	1	1.76	1	1.97	4	5.37	3	4.09	4	5.16	1	1.73
1223	Wide defender	2	5	2	1	1.75	1	1.97	1	0	1	1.49	1	1.05	1	1.66
1200	Centre defender	1	5	2	0	0	0	0	1	0	1	1.08	1	1.26	0	0
1207	Wide defender	2	5	2	0	0	0	0	3	3.26	1	1.07	1	1.15	0	0
1230	Midfielder	3	5	2	0	0	0	0	1	1.05	3	4.06	4	5.15	0	0
1211	Centre defender	1	5	2	0	0	0	0	2	2.18	0	0	0	0	0	0
1222	Forward	4	6	1	0	0	0	0	3	3.32	3	3.33	4	4.42	0	0
1211	Centre defender	1	6	1	0	0	0	0	9	14.87	4	4.89	3	4.2	0	0
1219	Forward	4	6	1	0	0	0	0	2	3	1	1.26	0	0	0	0
1239	Attacking midfielder	5	6	1	0	0	0	0	4	5.55	2	2.1	3	4.42	0	0
1223	Wide defender	2	6	1	0	0	0	0	2	2.33	1	1.21	1	1.27	0	0
1207	Wide defender	2	6	1	1	1.82	0	0	1	1.43	1	1.55	1	1.56	1	1.2
1230	Midfielder	3	6	1	1	1.84	0	0	1	2.03	6	8.11	5	6.9	1	1.69
1238	Centre defender	1	6	1	0	0	0	0	1	0	0	0	0	0	0	0
1200	Centre defender	1	6	1	0	0	1	1.97	2	2.81	0	0	0	0	0	0
1222	Forward	4	6	2	0	0	0	0	1	0	1	1.08	2	3.33	0	0
1211	Centre defender	1	6	2	0	0	0	0	5	7.29	0	0	0	0	0	0
1239	Attacking midfielder	5	6	2	0	0	0	0	0	0	0	0	0	0	0	0
1223	Wide defender	2	6	2	0	0	0	0	1	0	0	0	0	0	0	0
1207	Wide defender	2	6	2	0	0	0	0	1	1.29	2	2.26	1	1.15	0	0
1230	Midfielder	3	6	2	0	0	0	0	1	1.13	5	5.36	3	3.29	0	0
1238	Centre defender	1	6	2	0	0	0	0	1	1.49	0	0	0	0	0	0
1200	Centre defender	1	6	2	0	0	0	0	3	3.78	0	0	0	0	0	0
1222	Forward	4	7	1	0	0	0	0	1	1.84	2	2.88	2	2.83	0	0
1238	Centre defender	1	7	1	0	0	0	0	1	0	0	0	0	0	0	0
1211	Centre defender	1	7	1	1	1.9	0	0	3	4.09	2	2.63	2	2.64	1	1.19
1235	Forward	4	7	1	0	0	0	0	1	1.17	2	2.31	3	3.41	0	0
1219	Forward	4	7	1	0	0	0	0	2	2.16	2	2.64	3	3.84	0	0
1214	Attacking midfielder	5	7	1	0	0	0	0	5	6.77	0	0	1	1.69	0	0
1223	Wide defender	2	7	1	0	0	0	0	1	0	0	0	6	11.39	0	0
1200	Centre defender	1	7	1	0	0	0	0	1	0	1	1.24	2	2.3	0	0
1230	Midfielder	3	7	1	0	0	0	0	4	4.64	3	3.72	3	3.6	0	0
1233	Wide defender	2	7	1	0	0	0	0	2	2.41	0	0	0	0	0	0
1222	Forward	4	7	2	0	0	1	1.95	2	2.2	1	1.1	2	2.31	0	0
1238	Centre defender	1	7	2	1	1.82	1	1.94	1	0	2	2.91	1	1.85	1	1.83
1211	Centre defender	1	7	2	1	1.83	0	0	3	3.45	2	2.99	3	3.84	0	0
1235	Forward	4	7	2	0	0	0	0	1	1.04	1	1.33	1	1.32	0	0
1223	Wide defender	2	7	2	0	0	0	0	1	0	1	1.26	1	1.25	0	0
1200	Centre defender	1	7	2	0	0	0	0	1	0	0	0	0	0	0	0
1230	Midfielder	3	7	2	0	0	0	0	1	1.26	4	5.1	4	4.9	0	0
1233	Wide defender	2	7	2	0	0	0	0	2	2.79	0	0	0	0	0	0
1222	Forward	4	8	1	0	0	0	0	1	1.02	6	7.04	6	8.01	1	1.1
1211	Centre defender	1	8	1	0	0	0	0	3	3.56	1	1.48	2	2.67	0	0
1235	Forward	4	8	1	2	2.48	0	0	1	1.42	4	4.53	5	6.62	1	1.13
1219	Forward	4	8	1	0	0	0	0	2	2.16	2	2.45	3	4.33	0	0
1239	Attacking midfielder	5	8	1	1	1.86	0	0	2	2.99	5	6.05	7	9.19	1	1.71
1214	Attacking midfielder	5	8	1	1	1.21	1	1.93	4	6.27	4	4.74	8	9.6	1	1.17
1230	Midfielder	3	8	1	0	0	0	0	1	0	6	7.18	5	6.03	0	0
1223	Wide defender	2	8	1	0	0	0	0	2	2.27	0	0	0	0	0	0
1222	Forward	4	8	2	0	0	1	1.94	1	0	1	1.36	4	5.18	0	0
1211	Centre defender	1	8	2	1	1.89	1	1.97	1	1.05	1	1.68	2	2.75	1	1.86
1235	Forward	4	8	2	2	3.49	1	1.87	1	0	3	3.63	3	3.76	1	1.48
1230	Midfielder	3	8	2	0	0	0	0	1	0	1	1.07	4	4.29	0	0
1223	Wide defender	2	8	2	0	0	0	0	1	1.45	0	0	0	0	0	0
1222	Forward	4	9	1	0	0	0	0	1	0	2	2.24	3	3.83	0	0
1211	Centre defender	1	9	1	0	0	0	0	3	3.64	1	1.3	1	1.41	0	0
1235	Forward	4	9	1	0	0	0	0	3	4.05	3	4.41	2	3.71	0	0
1219	Forward	4	9	1	0	0	0	0	2	2.07	2	2.37	3	4.35	1	1.14
1239	Attacking midfielder	5	9	1	0	0	0	0	1	1.72	2	2.98	4	5.62	1	1.13
1214	Attacking midfielder	5	9	1	1	1.29	0	0	5	7.66	1	1.94	3	4.55	1	1.21
1223	Wide defender	2	9	1	0	0	0	0	3	4.69	0	0	1	1.09	0	0
1200	Centre defender	1	9	1	0	0	0	0	1	1.04	1	1.17	1	1.16	0	0
1230	Midfielder	3	9	1	0	0	1	1.97	2	3.01	4	5.56	5	6.11	1	1.33
1222	Forward	4	9	2	0	0	0	0	2	2.41	2	2.32	1	1.41	0	0
1211	Centre defender	1	9	2	0	0	0	0	3	4.39	0	0	1	1.02	0	0
1219	Forward	4	9	2	0	0	0	0	0	0	0	0	0	0	0	0
1239	Attacking midfielder	5	9	2	0	0	0	0	3	3.83	2	2.28	2	2.6	0	0
1214	Attacking midfielder	5	9	2	0	0	0	0	3	3.83	1	1.49	1	1.45	0	0
1200	Centre defender	1	9	2	0	0	0	0	1	0	2	2.33	3	3.69	0	0
1230	Midfielder	3	9	2	1	1.16	1	1.95	1	1.05	4	4.74	4	4.78	1	1.01
1240	Midfielder	3	10	1	0	0	1	1.48	1	1.19	2	2.27	3	3.81	0	0
1222	Forward	4	10	1	0	0	0	0	2	2.89	2	2.13	2	2.28	0	0
1238	Centre defender	1	10	1	0	0	0	0	2	2.44	2	2.58	2	2.39	1	1.18
1219	Forward	4	10	1	0	0	1	1.91	1	1.1	1	1.29	1	1.01	1	1.82
1239	Attacking midfielder	5	10	1	1	1.66	0	0	1	0	2	2.48	3	3.84	0	0
1223	Wide defender	2	10	1	0	0	0	0	1	1.09	1	1.05	1	1.07	1	1.08
1200	Centre defender	1	10	1	1	1.38	0	0	3	3.97	2	2.75	2	2.85	2	2.78
1230	Midfielder	3	10	1	0	0	0	0	3	4.03	5	8.09	5	6.75	0	0
1199	Centre defender	1	10	1	0	0	0	0	3	4.04	3	3.71	2	2.52	0	0
1233	Wide defender	2	10	1	0	0	0	0	5	6.75	0	0	0	0	0	0
1222	Forward	4	10	2	0	0	0	0	3	3.73	1	1.05	2	2.31	0	0
1238	Centre defender	1	10	2	0	0	0	0	2	2.35	0	0	0	0	0	0
1219	Forward	4	10	2	0	0	0	0	5	7.35	2	2.18	0	0	0	0
1200	Centre defender	1	10	2	0	0	0	0	4	4.47	3	3.78	7	8.73	2	2.53
1230	Midfielder	3	10	2	0	0	0	0	1	0	3	3.89	2	2.81	0	0
1199	Centre defender	1	10	2	0	0	0	0	1	0	0	0	0	0	0	0
1233	Wide defender	2	10	2	0	0	0	0	6	8.9	0	0	0	0	0	0
1240	Midfielder	3	11	1	0	0	0	0	3	3.37	4	5.62	5	7.34	1	1.21
1222	Forward	4	11	1	0	0	1	1.25	2	2.27	7	8.88	8	10.17	1	1.25
1233	Wide defender	2	11	1	0	0	1	1.77	1	1.08	2	2.29	2	2.48	0	0
1235	Forward	4	11	1	0	0	0	0	0	0	0	0	0	0	0	0
1219	Forward	4	11	1	1	1.19	1	1.1	2	2.16	3	4.33	3	5.08	1	2.01
1239	Attacking midfielder	5	11	1	1	1.09	0	0	1	0	2	3.34	2	4.09	2	2.63
1223	Wide defender	2	11	1	0	0	0	0	5	6.24	0	0	0	0	0	0
1200	Centre defender	1	11	1	0	0	0	0	2	3.05	1	1.01	1	1.18	0	0
1207	Wide defender	2	11	1	0	0	0	0	0	0	0	0	0	0	0	0
1230	Midfielder	3	11	1	0	0	0	0	1	1.21	4	6.92	4	6.86	0	0
1199	Centre defender	1	11	1	0	0	0	0	5	6.46	2	2.62	5	6.12	0	0
1238	Centre defender	1	11	1	0	0	0	0	2	2.5	1	1.42	0	0	0	0
1240	Midfielder	3	11	2	0	0	0	0	8	10.51	4	5.01	4	4.89	0	0
1222	Forward	4	11	2	0	0	0	0	2	2.35	4	4.5	5	6.8	0	0
1233	Wide defender	2	11	2	0	0	0	0	0	0	0	0	0	0	0	0
1235	Forward	4	11	2	1	1.87	0	0	3	3.91	4	4.82	4	4.8	2	2.72
1239	Attacking midfielder	5	11	2	0	0	0	0	0	0	0	0	0	0	0	0
1223	Wide defender	2	11	2	0	0	0	0	0	0	1	1.23	2	2.36	0	0
1200	Centre defender	1	11	2	0	0	0	0	1	0	1	1.03	2	2.14	0	0
1207	Wide defender	2	11	2	0	0	0	0	2	2.27	6	7.41	5	6.31	1	1.57
1230	Midfielder	3	11	2	0	0	0	0	1	1.07	2	2.84	2	2.8	0	0
1199	Centre defender	1	11	2	0	0	0	0	1	1.53	3	3.46	0	0	0	0
1238	Centre defender	1	11	2	0	0	0	0	2	2.79	1	1.05	0	0	0	0
1240	Midfielder	3	12	1	0	0	1	1.95	8	11.19	4	5.34	5	7.07	0	0
1222	Forward	4	12	1	0	0	1	1.93	2	2.5	4	4.53	3	3.59	0	0
1238	Centre defender	1	12	1	0	0	0	0	1	0	2	2.6	2	2.9	1	1.39
1219	Forward	4	12	1	0	0	0	0	2	3.09	0	0	0	0	0	0
1239	Attacking midfielder	5	12	1	0	0	0	0	1	1.44	1	2	1	2.05	0	0
1214	Attacking midfielder	5	12	1	0	0	0	0	0	0	0	0	0	0	0	0
1200	Centre defender	1	12	1	1	1.2	1	1.95	6	6.96	2	3.12	1	1.95	2	2.59
1207	Wide defender	2	12	1	0	0	0	0	1	1.11	0	0	0	0	0	0
1230	Midfielder	3	12	1	0	0	0	0	2	2.22	0	0	0	0	0	0
1199	Centre defender	1	12	1	0	0	0	0	7	11.73	2	3.45	2	3.52	0	0
1233	Wide defender	2	12	1	0	0	0	0	5	5.88	1	1.11	0	0	0	0
1240	Midfielder	3	12	2	1	1.01	0	0	6	8.05	2	2.79	4	5.64	1	1.04
1222	Forward	4	12	2	0	0	0	0	2	2.46	2	2.33	1	1.38	0	0
1238	Centre defender	1	12	2	0	0	0	0	1	1.21	0	0	0	0	0	0
1239	Attacking midfielder	5	12	2	0	0	0	0	0	0	0	0	0	0	0	0
1214	Attacking midfielder	5	12	2	0	0	0	0	6	8.19	3	4.28	4	6.41	0	0
1200	Centre defender	1	12	2	0	0	0	0	1	1.69	1	1.4	1	1.43	0	0
1207	Wide defender	2	12	2	1	1.07	0	0	1	1.24	2	3.08	2	3.1	1	1.8
1230	Midfielder	3	12	2	0	0	0	0	1	0	1	1.81	2	2.08	0	0
1199	Centre defender	1	12	2	0	0	0	0	4	5.2	3	3.86	5	6.88	0	0
1240	Midfielder	3	13	1	1	1.89	0	0	2	2.48	2	2.97	2	3.02	0	0
1222	Forward	4	13	1	0	0	0	0	1	1.16	3	3.76	6	7.4	0	0
1238	Centre defender	1	13	1	0	0	0	0	2	2.09	1	1.68	1	1.61	0	0
1235	Forward	4	13	1	0	0	1	1.93	1	0	3	4.47	3	4.84	0	0
1219	Forward	4	13	1	0	0	0	0	1	0	1	1.03	1	1.53	0	0
1214	Attacking midfielder	5	13	1	0	0	0	0	4	5.54	1	1.85	4	5.27	0	0
1223	Wide defender	2	13	1	1	1.69	0	0	1	0	1	1.87	1	1.93	1	1.71
1200	Centre defender	1	13	1	0	0	1	1.95	4	5.08	3	5.03	4	5.54	0	0
1207	Wide defender	2	13	1	1	1.04	1	1.93	1	0	2	2.2	2	2.69	1	1.02
1199	Centre defender	1	13	1	0	0	0	0	2	2.37	2	3.68	3	4.88	0	0
1240	Midfielder	3	13	2	2	2.55	0	0	4	4.73	5	6.77	7	10.07	2	2.85
1222	Forward	4	13	2	0	0	0	0	1	1.53	1	1.26	2	2.55	0	0
1238	Centre defender	1	13	2	1	1.9	1	1.87	1	0	2	2.94	2	2.18	1	1.84
1235	Forward	4	13	2	0	0	0	0	4	4.52	2	2.32	2	2.45	0	0
1219	Forward	4	13	2	0	0	0	0	1	0	0	0	2	2.42	0	0
1214	Attacking midfielder	5	13	2	0	0	0	0	0	0	0	0	0	0	0	0
1200	Centre defender	1	13	2	0	0	0	0	1	1.48	2	3.4	6	7.76	1	1.23
1199	Centre defender	1	13	2	0	0	0	0	4	5.1	7	8.49	7	9.24	0	0
1240	Midfielder	3	14	1	2	3.06	1	1.95	3	4.82	5	6.23	7	8.86	2	2.43
1238	Centre defender	1	14	1	0	0	0	0	1	1.56	2	2.57	2	2.78	0	0
1233	Wide defender	2	14	1	0	0	0	0	1	0	1	1.24	2	2.44	0	0
1211	Centre defender	1	14	1	0	0	0	0	3	5.06	2	2.96	2	3.66	0	0
1219	Forward	4	14	1	0	0	0	0	1	0	0	0	0	0	0	0
1239	Attacking midfielder	5	14	1	0	0	0	0	2	2.39	2	2.44	4	5.05	1	1.18
1200	Centre defender	1	14	1	0	0	0	0	2	3.26	1	1.45	1	1.36	0	0
1207	Wide defender	2	14	1	1	1.33	0	0	1	1.39	5	6.42	4	5.13	1	1.09
1230	Midfielder	3	14	1	0	0	0	0	1	1.82	5	5.7	2	2.42	0	0
1240	Midfielder	3	14	2	0	0	0	0	5	7.33	2	2.1	0	0	1	1.05
1238	Centre defender	1	14	2	0	0	1	1.95	1	0	1	1.36	2	2.53	0	0
1211	Centre defender	1	14	2	0	0	0	0	6	8.16	0	0	0	0	0	0
1219	Forward	4	14	2	0	0	0	0	1	1.15	2	2.65	2	2.77	0	0
1200	Centre defender	1	14	2	0	0	0	0	2	2.58	0	0	0	0	0	0
1207	Wide defender	2	14	2	0	0	0	0	2	2.18	0	0	0	0	0	0
1230	Midfielder	3	14	2	0	0	0	0	2	2.03	3	4.79	2	2.84	0	0
1240	Midfielder	3	15	1	0	0	0	0	8	14.97	5	6.47	5	6.32	0	0
1222	Forward	4	15	1	0	0	0	0	2	3.73	1	1.06	1	1.06	0	0
1238	Centre defender	1	15	1	0	0	0	0	1	0	0	0	0	0	0	0
1233	Wide defender	2	15	1	0	0	0	0	2	2.8	0	0	0	0	0	0
1235	Forward	4	15	1	0	0	0	0	4	5.02	2	2.24	2	2.18	0	0
1239	Attacking midfielder	5	15	1	0	0	2	3.89	2	2.7	1	1.08	1	1.12	0	0
1207	Wide defender	2	15	1	1	1.17	1	1.93	3	3.76	2	2.49	2	2.65	2	2.62
1199	Centre defender	1	15	1	0	0	0	0	8	10.89	4	5.85	4	6.11	0	0
1223	Wide defender	2	15	1	0	0	0	0	6	8.04	0	0	0	0	0	0
1240	Midfielder	3	15	2	0	0	1	1.96	2	2.17	3	3.68	3	3.85	0	0
1222	Forward	4	15	2	0	0	0	0	1	0	1	1.57	3	3.64	0	0
1238	Centre defender	1	15	2	0	0	0	0	1	0	1	1.13	1	1.17	0	0
1233	Wide defender	2	15	2	0	0	0	0	1	0	0	0	1	1.08	0	0
1207	Wide defender	2	15	2	1	1.9	2	3.89	2	2.86	4	4.58	3	3.52	1	1.8
1199	Centre defender	1	15	2	0	0	0	0	2	2.41	1	1.07	2	2.29	0	0
1223	Wide defender	2	15	2	0	0	0	0	1	0	0	0	0	0	0	0
